# Supplementary material for: Antimicrobial Lobophorins from Endophytic Strain Streptomyces sp. R6 Obtained from Azadirachta indica
Source: Molecules. 2025 Jan 27;30(3):586. doi: 10.3390/molecules30030586 (PMC11820565; doi:10.3390/molecules30030586)
Supplement: Supplementary file 1 [file molecules-30-00586-s001.zip]

Archive with 1 entries (1 files):
- molecules-3382924-supplementary.pdf
